# Supplementary material for: Genotypic Findings in Noonan and Non-Noonan RASopathies and Patient Eligibility for Growth Hormone Treatment
Source: J Clin Med. 2023 Jul 29;12(15):5003. doi: 10.3390/jcm12155003 (PMC10420167; doi:10.3390/jcm12155003)
Supplement: Supplementary file 1 [file jcm-12-05003-s001.zip]

Archive with 1 entries (1 files):
- jcm-2490499-supplementary.pdf
